# Supplementary material for: Galangin and 1′-Acetoxychavicol Acetate from Galangal (Alpinia galanga) Suppress Lymphoma Growth via c-Myc Downregulation and Apoptosis Induction
Source: Biology (Basel). 2025 Aug 21;14(8):1098. doi: 10.3390/biology14081098 (PMC12384025; doi:10.3390/biology14081098)
Supplement: Supplementary file 1 [file biology-14-01098-s001.zip]

Archive with 6 entries (5 files):
- biology-3793103 Supplementary Materials/
- biology-3793103 Supplementary Materials/Cutting membranes.JPEG
- biology-3793103 Supplementary Materials/Figure 5.JPEG
- biology-3793103 Supplementary Materials/Revised Supplementary Figures.pdf
- biology-3793103 Supplementary Materials/Supplementary Figure S7a.jpg
- biology-3793103 Supplementary Materials/Supplementary Figure S7b.jpg
